# Supplementary material for: In Silico Identification of Genes Associated with Breast Cancer Progression and Prognosis and Novel Therapeutic Targets
Source: Biomedicines. 2022 Nov 21;10(11):2995. doi: 10.3390/biomedicines10112995 (PMC9687996; doi:10.3390/biomedicines10112995)
Supplement: Supplementary file 1 [file biomedicines-10-02995-s001.zip]

Archive with 2 entries (2 files):
- biomedicines-1987789-figure S1.pdf
- biomedicines-1987789-table S1.pdf
